# Supplementary material for: The Molecular Docking of MAX Fungal Effectors with Plant HMA Domain-Binding Proteins
Source: Int J Mol Sci. 2023 Oct 16;24(20):15239. doi: 10.3390/ijms242015239 (PMC10607590; doi:10.3390/ijms242015239)
Supplement: Supplementary file 1 [file ijms-24-15239-s001.zip]

Archive with 1 entries (1 files):
- ijms-2670759-supplementary.pdf
